# Supplementary material for: Key Amino Acid Residues of the Agt1 Transporter for Trehalose Transport by Saccharomyces cerevisiae
Source: J Fungi (Basel). 2024 Nov 11;10(11):781. doi: 10.3390/jof10110781 (PMC11595304; doi:10.3390/jof10110781)
Supplement: Supplementary file 1 [file jof-10-00781-s001.zip]

Archive with 1 entries (1 files):
- jof-3265303-supplementary.pptx
